# Supplementary material for: Radiomics Signature Based on Support Vector Machines for the Prediction of Pathological Complete Response to Neoadjuvant Chemoradiotherapy in Locally Advanced Rectal Cancer
Source: Cancers (Basel). 2023 Oct 25;15(21):5134. doi: 10.3390/cancers15215134 (PMC10648149; doi:10.3390/cancers15215134)
Supplement: Supplementary file 1 [file cancers-15-05134-s001.zip]

Archive with 1 entries (1 files):
- cancers-2644398-supplementary.pdf
